# Supplementary material for: Genome-Wide Analysis of the C2 Domain Family in Soybean and Identification of a Putative Abiotic Stress Response Gene GmC2-148
Source: Front Plant Sci. 2021 Feb 16;12:620544. doi: 10.3389/fpls.2021.620544 (PMC7939022; doi:10.3389/fpls.2021.620544)
Supplement: Supplementary Table 2 — Primers and sequences used in this study. [file Table_2.XLSX]

## Sheet: Sheet1
Table S1. Detailed genomic information about C2 domain genes including chromosome location, CDS length, protein length, isoelectric point and molecular weight.
Gene name	Photozome Locus	Chromosome	CDS Length	Protein Length(aa)	pI (isoelectric point)	MW (molecular weight)
GmC2-1	Glyma.01G162100	1	2595	864	4.85	204793
GmC2-2	Glyma.01G202200	1	528	175	5.26	34662
GmC2-3	Glyma.01G215100	1	2562	853	4.92	201662
GmC2-4	Glyma.01G219200	1	2910	969	4.87	232586
GmC2-5	Glyma.01G244500	1	783	260	5.06	60003
GmC2-6	Glyma.02G093500	2	3321	1107	4.85	268240
GmC2-7	Glyma.02G137500	2	948	316	5.03	69720.7
GmC2-8	Glyma.02G137700	2	1758	586	4.99	136572
GmC2-9	Glyma.02G176700	2	2391	797	4.93	186663
GmC2-10	Glyma.02G220300	2	975	325	5.07	73321.8
GmC2-11	Glyma.02G226800	2	1131	377	5.11	85465.7
GmC2-12	Glyma.02G247900	2	546	182	5.11	36195.6
GmC2-13	Glyma.02G248000	2	471	157	5.32	29665.5
GmC2-14	Glyma.02G248100	2	459	153	5.32	28650.5
GmC2-15	Glyma.02G257000	2	1785	595	4.93	137998
GmC2-16	Glyma.02G257100	2	1815	605	4.96	142050
GmC2-17	Glyma.02G257200	2	1803	601	5.01	138961
GmC2-18	Glyma.02G279900	2	1398	466	4.96	107546
GmC2-19	Glyma.02G296900	2	1158	386	5.09	87376.9
GmC2-20	Glyma.03G012600	3	3012	1004	4.86	242130
GmC2-21	Glyma.03G015400	3	450	150	5.3	27986.7
GmC2-22	Glyma.03G015800	3	543	181	5.24	35512.2
GmC2-23	Glyma.03G016000	3	687	229	5.08	47625.1
GmC2-24	Glyma.03G016100	3	525	175	5.09	33735.9
GmC2-25	Glyma.03G016200	3	576	192	5.09	38734.5
GmC2-26	Glyma.03G016300	3	501	167	5.11	31747.7
GmC2-27	Glyma.03G016400	3	555	185	5.07	36601.7
GmC2-28	Glyma.03G020800	3	1608	536	5.04	122126
GmC2-29	Glyma.03G142500	3	2328	775	4.92	191254
GmC2-30	Glyma.03G242100	3	1776	592	5	145961
GmC2-31	Glyma.03G242200	3	1743	580	5	143576
GmC2-32	Glyma.03G249700	3	1122	373	5	92413.1
GmC2-33	Glyma.03G254400	3	717	239	5.07	59134.8
GmC2-34	Glyma.04G020400	4	2544	847	4.88	209789
GmC2-35	Glyma.04G141600	4	1056	315	5.11	86888.1
GmC2-36	Glyma.04G187900	4	3195	1064	4.89	262973
GmC2-37	Glyma.04G201500	4	1869	623	4.97	154611
GmC2-38	Glyma.04G224600	4	1002	333	5.08	82660.3
GmC2-39	Glyma.05G029600	5	3078	1026	4.8	250817
GmC2-40	Glyma.05G098700	5	2919	973	4.83	235341
GmC2-41	Glyma.05G165900	5	987	329	5.15	80435
GmC2-42	Glyma.05G168300	5	2574	857	4.92	212145
GmC2-43	Glyma.05G204900	5	441	146	5.24	36115.2
GmC2-44	Glyma.05G246400	5	522	173	5.21	42725.7
GmC2-45	Glyma.06G003700	6	1611	537	5.04	132525
GmC2-46	Glyma.06G020500	6	2544	847	4.88	209815
GmC2-47	Glyma.06G066600	6	1725	574	5	141586
GmC2-48	Glyma.06G068600	6	2481	827	4.92	203415
GmC2-49	Glyma.06G068700	6	2466	822	4.92	201946
GmC2-50	Glyma.06G140100	6	1002	333	5.07	82634.6
GmC2-51	Glyma.06G163800	6	1737	579	4.98	143853
GmC2-52	Glyma.06G177800	6	2949	983	4.9	241707
GmC2-53	Glyma.06G241700	6	789	262	5.19	63364.2
GmC2-54	Glyma.06G292000	6	459	152	5.27	38949.8
GmC2-55	Glyma.07G010900	7	2310	769	4.93	189094
GmC2-56	Glyma.07G031100	7	2430	810	4.92	199884
GmC2-57	Glyma.07G072500	7	3009	1003	4.86	249897
GmC2-58	Glyma.07G075300	7	384	128	5.3	31154.2
GmC2-59	Glyma.07G076100	7	540	179	5.21	43121.7
GmC2-60	Glyma.07G076200	7	492	164	5.23	39103
GmC2-61	Glyma.07G076300	7	573	190	5.25	45891
GmC2-62	Glyma.07G076400	7	573	190	5.25	46029.3
GmC2-63	Glyma.07G076600	7	540	179	5.17	43679
GmC2-64	Glyma.07G080400	7	3144	1048	4.84	262011
GmC2-65	Glyma.07G082700	7	1575	524	5.04	127657
GmC2-66	Glyma.07G089100	7	2127	709	4.96	173580
GmC2-67	Glyma.07G092400	7	2481	826	4.93	202613
GmC2-68	Glyma.07G102400	7	531	176	5.23	43411
GmC2-69	Glyma.07G177900	7	495	164	5.17	41266
GmC2-70	Glyma.07G207700	7	1848	616	4.97	152540
GmC2-71	Glyma.07G219900	7	513	171	5.23	41699.3
GmC2-72	Glyma.07G230700	7	1365	454	5.03	113039
GmC2-73	Glyma.07G248600	7	873	291	5.03	73483.3
GmC2-74	Glyma.07G268400	7	501	166	5.25	40747.8
GmC2-75	Glyma.07G269000	7	3084	1027	4.89	254062
GmC2-76	Glyma.08G007500	8	1743	581	4.98	144485
GmC2-77	Glyma.08G011900	8	441	146	5.24	36179.2
GmC2-78	Glyma.08G041800	8	2487	828	4.94	203095
GmC2-79	Glyma.08G054500	8	498	165	5.22	40759.4
GmC2-80	Glyma.08G124000	8	987	328	5.15	80665.4
GmC2-81	Glyma.08G126700	8	2574	857	4.92	212045
GmC2-82	Glyma.08G152000	8	2436	812	4.9	199705
GmC2-83	Glyma.08G194100	8	2331	776	4.93	191166
GmC2-84	Glyma.08G211700	8	2367	778	4.91	194930
GmC2-85	Glyma.08G239300	8	3063	1020	4.83	252773
GmC2-86	Glyma.08G325300	8	1293	430	5.03	107156
GmC2-87	Glyma.09G003400	9	3543	1181	4.8	292001
GmC2-88	Glyma.09G014700	9	501	166	5.25	40579.5
GmC2-89	Glyma.09G015700	9	3057	1019	4.9	250313
GmC2-90	Glyma.09G024400	9	975	324	5.16	79299.7
GmC2-91	Glyma.09G045700	9	873	290	5.05	72601.8
GmC2-92	Glyma.09G117100	9	543	180	5.24	44015.4
GmC2-93	Glyma.09G134500	9	846	281	5.07	68096.5
GmC2-94	Glyma.09G176900	9	615	204	5.22	50406.4
GmC2-95	Glyma.09G182700	9	1389	462	5.06	114670
GmC2-96	Glyma.09G187900	9	2253	750	4.95	183884
GmC2-97	Glyma.09G261200	9	3051	1016	4.85	252092
GmC2-98	Glyma.09G266600	9	1608	535	5.03	130167
GmC2-99	Glyma.10G091800	10	2322	773	4.93	189553
GmC2-100	Glyma.10G092200	10	2394	797	4.93	194609
GmC2-101	Glyma.10G130100	10	1974	657	4.89	162729
GmC2-102	Glyma.10G130800	10	2592	863	4.92	212873
GmC2-103	Glyma.10G165300	10	1122	373	5.01	92324.6
GmC2-104	Glyma.10G210000	10	1638	545	5.03	133819
GmC2-105	Glyma.11G000700	11	777	258	5.04	67743.6
GmC2-106	Glyma.11G024300	11	3021	1006	4.85	250346
GmC2-107	Glyma.11G040600	11	531	176	5.24	42894.1
GmC2-108	Glyma.11G081500	11	2601	866	4.89	213675
GmC2-109	Glyma.11G103300	11	2070	689	4.93	171976
GmC2-110	Glyma.11G107300	11	1620	539	5.02	132829
GmC2-111	Glyma.11G130400	11	2334	777	4.93	191416
GmC2-112	Glyma.11G154100	11	1176	391	5.1	96478.5
GmC2-113	Glyma.11G216900	11	498	165	5.24	40594.8
GmC2-114	Glyma.11G219000	11	456	151	5.3	36443.6
GmC2-115	Glyma.11G227500	11	717	239	5.02	62602.6
GmC2-116	Glyma.11G229900	11	1752	583	5.01	142632
GmC2-117	Glyma.11G230000	11	1833	610	4.95	152027
GmC2-118	Glyma.11G230100	11	1779	592	4.97	146412
GmC2-119	Glyma.11G239900	11	603	200	5.23	48776.6
GmC2-120	Glyma.12G001500	12	3033	1010	4.83	249870
GmC2-121	Glyma.12G028200	12	1998	666	4.94	166414
GmC2-122	Glyma.12G032400	12	1620	539	5.02	132937
GmC2-123	Glyma.12G239600	12	3543	1181	4.8	292566
GmC2-124	Glyma.13G003100	13	1167	388	5.04	92582.5
GmC2-125	Glyma.13G003800	13	3030	1009	4.81	247978
GmC2-126	Glyma.13G198600	13	1107	368	5.09	90717.7
GmC2-127	Glyma.13G261200	13	2310	769	4.95	187685
GmC2-128	Glyma.13G342700	13	2328	775	4.94	190254
GmC2-129	Glyma.13G364900	13	2424	807	4.93	198964
GmC2-130	Glyma.14G016700	14	1284	427	5.04	106122
GmC2-131	Glyma.14G034900	14	1392	463	5.03	114958
GmC2-132	Glyma.14G059200	14	1803	600	4.98	147108
GmC2-133	Glyma.14G059300	14	1791	596	4.95	148308
GmC2-134	Glyma.14G059400	14	1812	603	4.99	147880
GmC2-135	Glyma.14G068400	14	471	156	5.28	37590.2
GmC2-136	Glyma.14G098500	14	2328	775	4.94	191353
GmC2-137	Glyma.14G187500	14	942	313	5.07	78414
GmC2-138	Glyma.14G193800	14	1731	576	4.98	143050
GmC2-139	Glyma.14G220000	14	1617	538	5.02	132412
GmC2-140	Glyma.15G008400	15	1395	464	5.04	113993
GmC2-141	Glyma.15G008500	15	2136	711	4.95	175671
GmC2-142	Glyma.15G031600	15	2325	774	4.93	190043
GmC2-143	Glyma.15G120400	15	501	166	5.25	40525.4
GmC2-144	Glyma.15G121500	15	3057	1018	4.9	250701
GmC2-145	Glyma.15G130300	15	975	324	5.16	79233.6
GmC2-146	Glyma.15G152900	15	861	286	5.05	71658.8
GmC2-147	Glyma.15G236900	15	1107	368	5.09	90769.9
GmC2-148	Glyma.15G245600	15	2202	733	4.96	179662
GmC2-149	Glyma.15G271400	15	2433	810	4.89	199578
GmC2-150	Glyma.16G180300	16	771	256	5.11	62110.3
GmC2-151	Glyma.16G180400	16	720	239	5.12	57834.7
GmC2-152	Glyma.17G004700	17	2940	980	4.91	242195
GmC2-153	Glyma.17G109500	17	1785	594	4.99	147550
GmC2-154	Glyma.17G166900	17	2964	988	4.83	238139
GmC2-155	Glyma.17G259000	17	1617	538	5.02	132306
GmC2-156	Glyma.18G017500	18	594	197	5.24	47822.6
GmC2-157	Glyma.18G027100	18	1779	592	4.98	146446
GmC2-158	Glyma.18G027200	18	1674	557	4.98	138342
GmC2-159	Glyma.18G027300	18	1869	662	4.99	152328
GmC2-160	Glyma.18G030000	18	900	299	4.97	78944.9
GmC2-161	Glyma.18G038400	18	456	151	5.3	36271.4
GmC2-162	Glyma.18G039700	18	496	165	5.25	40486.6
GmC2-163	Glyma.18G081900	18	1287	428	5.03	106582
GmC2-164	Glyma.18G224000	18	1638	546	5.03	132651
GmC2-165	Glyma.18G224800	18	408	135	5.27	33465
GmC2-166	Glyma.18G225300	18	468	155	5.21	37445.6
GmC2-167	Glyma.18G225400	18	543	180	5.2	43397.2
GmC2-168	Glyma.18G230800	18	3054	1017	4.86	252429
GmC2-169	Glyma.18G288600	18	3294	1098	4.84	274286
GmC2-170	Glyma.19G070700	19	510	169	5.25	41297.4
GmC2-171	Glyma.19G070800	19	525	175	5.24	42527.9
GmC2-172	Glyma.19G145400	19	2328	775	4.92	191020
GmC2-173	Glyma.19G239500	19	1785	594	5	146925
GmC2-174	Glyma.19G247300	19	1077	358	5.01	88287.1
GmC2-175	Glyma.19G252000	19	783	260	5.07	64200.1
GmC2-176	Glyma.20G037600	20	1377	458	5.04	114218
GmC2-177	Glyma.20G081500	20	2595	864	4.92	213291
GmC2-178	Glyma.20G081900	20	1350	449	5	110390
GmC2-179	Glyma.20G180600	20	1638	545	5.03	133645
GmC2-180	Glyma.20G199700	20	1929	643	4.87	159796
