# Supplementary material for: Genome-Wide Analysis of the C2 Domain Family in Soybean and Identification of a Putative Abiotic Stress Response Gene GmC2-148
Source: Front Plant Sci. 2021 Feb 16;12:620544. doi: 10.3389/fpls.2021.620544 (PMC7939022; doi:10.3389/fpls.2021.620544)
Supplement: Supplementary Table 3 — Data about the response of C2 domain genes in salt treated transcriptome. [file Table_3.XLSX]

## Sheet: Sheet1
Gene name	GeneID	CDS Length	CK_treat-Expression	NaCl_treat-Expression	log2FoldChange(NaCl_treat/CK_treat)	Padj	Pvalue
GmC2-148	Glyma.15G245600	2792	122.545	1939.72	3.98446	0.000267526	7.6e-05
GmC2-58	Glyma.07G075300	789	1.03769	10.6389	3.35742	0.411392	0.259463
GmC2-88	Glyma.09G014700	1372	102.039	656.803	2.68634	2.94e-34	1.64e-35
GmC2-121	Glyma.12G028200	2455	835.421	4408.01	2.39955	9.45e-213	5.62e-215
GmC2-71	Glyma.07G219900	762	0.876718	3.69432	2.07512	0.0988396	0.0473826
GmC2-97	Glyma.09G261200	3781	12.5812	37.094	1.55692	1.66e-18	1.64e-19
GmC2-95	Glyma.09G182700	6115	485.321	1122.29	1.20943	8.06e-24	6.39e-25
GmC2-143	Glyma.15G120400	1543	197.287	394.944	1.00135	3.06e-07	6.25e-08
GmC2-122	Glyma.12G032400	2069	375.511	584.441	0.638204	0.000836461	0.000255564
GmC2-70	Glyma.07G207700	2325	294.334	428.562	0.542051	0.00241767	0.000796326
GmC2-8	Glyma.02G137700	3224	626.011	900.739	0.524921	2.56e-05	6.35e-06
GmC2-75	Glyma.07G269000	4289	176.078	250.362	0.507802	0.0398515	0.0169467
GmC2-35	Glyma.04G141600	1323	0.229976	0.280736	0.28773	0.761426	0.635056
GmC2-44	Glyma.05G246400	983	0.227388	0.276982	0.284639	0.761426	0.637181
GmC2-67	Glyma.07G092400	3284	258.86	302.147	0.223078	0.394338	0.245999
GmC2-139	Glyma.14G220000	2213	1598.43	1797.54	0.169365	0.165669	0.0861144
GmC2-153	Glyma.17G109500	2184	2547.38	2824.12	0.148784	0.0694701	0.0316557
GmC2-98	Glyma.09G266600	2221	113.137	120.136	0.0865956	0.846124	0.75593
GmC2-152	Glyma.17G004700	4381	103.645	108.55	0.0667176	0.884427	0.812733
GmC2-147	Glyma.15G236900	1730	28.4179	29.4263	0.0503074	0.959017	0.922649
GmC2-112	Glyma.11G154100	1610	0.990853	1.00447	0.0196905	0.994964	0.984596
GmC2-80	Glyma.07G082700	2186	1785.71	1529.32	0.012278	9.04e-06	2.13e-06
GmC2-41	Glyma.08G124000	1495	0.28177	0.231064	-0.286223	0.761426	0.637061
GmC2-179	Glyma.05G165900	1161	0.28177	0.231064	-0.286223	0.761426	0.637061
GmC2-53	Glyma.20G180600	2108	52.7517	40.869	-0.368209	0.546638	0.377093
GmC2-65	Glyma.06G241700	2318	63.5801	45.6331	-0.478495	0.40627	0.255457
GmC2-28	Glyma.03G020800	2243	1805.9	1166.06	-0.631077	1.02e-08	1.82e-09
