# Supplementary material for: Genome-Wide Analysis of the C2 Domain Family in Soybean and Identification of a Putative Abiotic Stress Response Gene GmC2-148
Source: Front Plant Sci. 2021 Feb 16;12:620544. doi: 10.3389/fpls.2021.620544 (PMC7939022; doi:10.3389/fpls.2021.620544)
Supplement: Supplementary Table 4 — Data on the response of C2 domain genes in drought treated transcriptome. [file Table_4.XLSX]

## Sheet: Sheet1
Gene name	GeneID	CDS Length	CK_treat-Expression	Drought_treat-Expression	log2FoldChange(Drought_treat/CK_treat)	Padj	Pvalue
GmC2-148	Glyma.15G245600	2792	3.7985	492.899	7.01972	7.65e-44	1.59e-44
GmC2-88	Glyma.09G014700	1368	13.896	1744.36	6.97189	5.83e-24	1.71e-24
GmC2-58	Glyma.07G075300	789	1.62158	155.041	6.5791	1.65e-16	5.75e-17
GmC2-97	Glyma.09G261200	3726	6.80939	336.294	5.62606	5.18e-44	1.07e-44
GmC2-71	Glyma.07G219900	762	17.6714	336.195	4.24981	9.19e-09	4.1e-09
GmC2-8	Glyma.02G137700	3267	558.24	3242.06	2.53795	4.09e-291	1.47e-292
GmC2-70	Glyma.07G207700	2407	262.09	1260.76	2.26616	3.24e-116	3.14e-117
GmC2-35	Glyma.04G141600	1323	0.199646	0.93886	2.23347	0.312927	0.252563
GmC2-80	Glyma.08G124000	1495	0.705464	3.16278	2.16455	0.252605	0.198693
GmC2-122	Glyma.12G032400	2079	334.589	1373.5	2.0374	6.55e-107	6.85e-108
GmC2-75	Glyma.07G269000	4281	156.887	505.743	1.68868	2.94e-30	7.64e-31
GmC2-44	Glyma.05G246400	1635	0.138145	0.431108	1.64186	0.454579	0.392397
GmC2-95	Glyma.09G182700	5526	431.989	1100.6	1.34922	3.4e-39	7.58e-40
GmC2-89	Glyma.09G015700	4600	652.524	1505.73	1.20636	2.25e-47	4.47e-48
GmC2-152	Glyma.17G004700	4381	92.4986	195.937	1.08289	4.4e-07	2.1e-07
GmC2-143	Glyma.15G120400	1496	175.238	194.879	0.153257	0.462586	0.40159
GmC2-121	Glyma.12G028200	2455	743.445	783.438	0.0755933	0.450891	0.383381
GmC2-139	Glyma.14G220000	2213	1424.68	1293.4	-0.139471	0.17382	0.132416
GmC2-153	Glyma.17G109500	2183	2270.66	1954.1	-0.216609	0.00115315	0.000678328
GmC2-67	Glyma.07G092400	3324	230.494	159.28	-0.533165	0.00794834	0.00503941
GmC2-98	Glyma.09G266600	2221	100.7	68.1036	-0.564265	0.0816248	0.0584719
GmC2-53	Glyma.06G241700	2318	56.8828	32.4796	-0.808456	0.0806317	0.0576916
GmC2-147	Glyma.15G236900	1730	25.0944	12.0941	-1.05306	0.172272	0.13086
GmC2-65	Glyma.07G082700	2186	1949.13	794.586	-1.29455	1.08e-60	1.79e-61
GmC2-41	Glyma.05G165900	1161	0.328029	0.129498	-1.3409	0.535518	0.47766
GmC2-28	Glyma.03G020800	2243	1610.44	491.096	-1.71338	3.12e-97	3.52e-98
GmC2-179	Glyma.20G180600	2108	46.9924	12.1859	-1.94721	0.000790664	0.00045924
GmC2-112	Glyma.11G154100	1610	0.706832	0.167051	-2.08108	0.347995	0.286301
