# Supplementary material for: Genome-Wide Analysis of the C2 Domain Family in Soybean and Identification of a Putative Abiotic Stress Response Gene GmC2-148
Source: Front Plant Sci. 2021 Feb 16;12:620544. doi: 10.3389/fpls.2021.620544 (PMC7939022; doi:10.3389/fpls.2021.620544)
Supplement: Supplementary Table 5 — Data on the response of C2 domain genes in ABA treated transcriptome. [file Table_5.xlsx]

## Sheet: Sheet1
Gene name	GeneID	CDS Length	CK_treat-Expression	ABA_treat-Expression	log2FoldChange(ABA_treat/CK_treat)	Padj	Pvalue
GmC2-148	Glyma.15G245600	2792	20.2767	68.2437	1.75087	0.000145992	3.32e-05
GmC2-58	Glyma.07G075300	789	83.6267	268.917	1.68512	8.89e-16	7.05e-17
GmC2-88	Glyma.09G014700	1361	106.533	189.829	0.833406	0.000769416	0.000196425
GmC2-71	Glyma.07G219900	762	6.32905	10.9565	0.791732	0.444721	0.272915
GmC2-80	Glyma.08G124000	1495	302.715	519.928	0.780349	3.19e-09	4.11e-10
GmC2-112	Glyma.11G154100	1610	1.61034	2.32458	0.529606	0.650052	0.472476
GmC2-122	Glyma.12G032400	2054	395.77	559.034	0.498273	0.000113103	2.52e-05
GmC2-35	Glyma.04G141600	1323	0.60588	0.855066	0.497004	0.548803	0.366803
GmC2-75	Glyma.07G269000	4290	185.535	233.146	0.329542	0.128571	0.0584399
GmC2-139	Glyma.14G220000	2213	1685.6	2100.98	0.317797	0.000147823	3.36e-05
GmC2-143	Glyma.15G120400	1477	207.438	241.556	0.21968	0.328231	0.183851
GmC2-8	Glyma.02G137700	3285	659.701	714.32	0.114756	0.374661	0.21819
GmC2-98	Glyma.09G266600	2221	119.272	122.766	0.0416593	0.919333	0.858269
GmC2-121	Glyma.12G028200	2454	879.178	883.2	0.00658527	0.971656	0.936208
GmC2-97	Glyma.09G261200	3807	13.4815	13.5147	0.00354977	0.997197	0.99558
GmC2-41	Glyma.05G165900	1161	0.512777	0.504945	-0.022204	0.986408	0.966669
GmC2-70	Glyma.07G207700	2314	309.854	298.522	-0.0537516	0.815348	0.702062
GmC2-95	Glyma.09G182700	6099	510.683	481.638	-0.0844788	0.616365	0.436272
GmC2-153	Glyma.17G109500	2182	2685.26	2451	-0.131688	0.0409558	0.0156319
GmC2-53	Glyma.06G241700	2318	67.1229	56.7778	-0.241478	0.666548	0.4906
GmC2-65	Glyma.07G082700	2186	2304.27	1707.44	-0.432473	2.14e-07	3.35e-08
GmC2-152	Glyma.17G004700	4370	108.768	79.933	-0.44439	0.18684	0.0915899
GmC2-179	Glyma.20G180600	2108	55.2446	39.2904	-0.491656	0.387545	0.227884
GmC2-89	Glyma.09G015700	4645	771.033	538.51	-0.517819	3.82e-07	6.15e-08
GmC2-28	Glyma.03G020800	2241	1903.85	1139.46	-0.740562	6.72e-25	3.29e-26
GmC2-67	Glyma.07G092400	3388	271.854	151.471	-0.84379	1.37e-05	2.68e-06
